# Supplementary material for: VDR is a potential prognostic biomarker and positively correlated with immune infiltration: a comprehensive pan-cancer analysis with experimental verification
Source: Biosci Rep. 2024 Apr 30;44(5):BSR20231845. doi: 10.1042/BSR20231845 (PMC11065647; doi:10.1042/BSR20231845)
Supplement: Supplementary Figures S1-S7 and Table S1 [file BSR-2023-1845_supp.zip]

Archive with 8 entries (8 files):
- BSR-2023-1845_suppS1.jpg
- BSR-2023-1845_suppS2.jpg
- BSR-2023-1845_suppS3.jpg
- BSR-2023-1845_suppS4.jpg
- BSR-2023-1845_suppS5.jpg
- BSR-2023-1845_suppS6.jpg
- BSR-2023-1845_suppS7.jpg
- BSR-2023-1845_suppSt1.jpg
